# Supplementary material for: Expanding the genetic and clinical spectrum of osteogenesis imperfecta: identification of novel rare pathogenic variants in type I collagen-encoding genes
Source: Front Endocrinol (Lausanne). 2023 Oct 20;14:1254695. doi: 10.3389/fendo.2023.1254695 (PMC10623311; doi:10.3389/fendo.2023.1254695)
Supplement: Supplementary file 6 [file Table_1.xlsx]

## Sheet: 7 94407848 GT
Genename	COL1A2
Strand	+
HGVS Annotation	ENST00000297268.11:c.596G>T	ENST00000620463.1:c.590G>T
Profil ESE / ESS
Signal	Interpretation	Associated transcripts
Alteration of auxiliary sequences	Significant alteration of ESE / ESS motifs ratio (-4)	ENST00000297268;ENST00000620463
Algorithme/Matrix	Position	Sequence
Sironi_motif1 (New ESS Site)	chr7:94407841	ATGTAGGT
IIE (New ESS Site)	chr7:94407843	GTAGGT
Fas ESS (ESS Site Broken)	chr7:94407843	GTAGGG
Fas ESS (New ESS Site)	chr7:94407843	GTAGGT
Sironi_motif2 (ESS Site Broken)	chr7:94407843	GTAGGGT
Fas ESS (ESS Site Broken)	chr7:94407844	TAGGGT
Fas ESS (New ESS Site)	chr7:94407844	TAGGTT
Fas ESS (ESS Site Broken)	chr7:94407845	AGGGTG
Sironi_motif2 (New ESS Site)	chr7:94407846	GGTTGAA
IIE (New ESS Site)	chr7:94407847	GTTGAA
EIE (ESE Site Broken)	chr7:94407848	GTGAAC
IIE (New ESS Site)	chr7:94407848	TTGAAC
PESE (ESE Site Broken)	chr7:94407848	GTGAACCT
PESE (New ESE Site)	chr7:94407848	TTGAACCT
